# Supplementary material for: Dataset on Insilico approaches for 3,4-dihydropyrimidin-2(1H)-one urea derivatives as efficient Staphylococcus aureus inhibitor
Source: Data Brief. 2020 Aug 19;32:106195. doi: 10.1016/j.dib.2020.106195 (PMC7476855; doi:10.1016/j.dib.2020.106195)
Supplement: Supplementary file 2 [file mmc2.xml]

<?xml version="1.0" encoding="utf-8" standalone="no"?>
<data>
  <datasets>
    <author>abeloyebamiji@gmail.com</author>
    <type>0</type>
    <dataset>
      <value>5</value>
      <reason>The authors are unable or have chosen not to specify which data has been used</reason>
      <comments />
    </dataset>
  </datasets>
</data>
